# Supplementary material for: Maintaining a wild phenotype in a conservation hatchery program for Chinook salmon: The effect of managed breeding on early male maturation
Source: PLoS One. 2019 May 15;14(5):e0216168. doi: 10.1371/journal.pone.0216168 (PMC6519831; doi:10.1371/journal.pone.0216168)
Supplement: S1 Table — W = wild or natural origin (unmarked); H = hatchery origin (marked). (XLSX) [file pone.0216168.s003.xlsx]

## Sheet: S1 Table
			Number of generations broodstock in culture	Number of individuals used in broodstock:				Number of fertilized eggs by age of male:
Brood year	Broodline	Origin		Females	Males	Jacks	% Jacks (of males)	Jack	age 4-5 male	Total	% Jack contribution
1997	FNDR	W	0	129	99	7	6.60377	26956.8	418586	445543	6.1
1998	FNDR	W	0	195	112	28	20	135780	526170	661949	20.5
1999	FNDR	W	0	217	88	125	58.6854	222323	558365	780688	28.4778
2000	FNDR	W	0	247	148	15	9.20245	66223.3	804267	870490	7.60759
2001	FNDR	W	0	104	106	11	9.40171	14961.8	361956	376918	3.9695
2002	SEG	H	1	69	23	3	11.5385	5800	100032	105832	5.48038
	FNDR	W	0	233	107	18	14.4	75367.7	696295	771663	9.76691
2003	SEG	H	1	51	26	4	13.3333	8337.5	79628.5	87966	9.47809
	FNDR*	W	0	197	104	11	9.56522	54762.7	697539	752302	7.27935
2004	SEG	H	1	48	15	6	28.5714	27487.7	72680.3	100168	27.4416
	INT**	W	0	243	110	15	12	101226	661123	762349	13.2782
2005	SEG	H	1	43	22	3	12	5862.67	88387.3	94250	6.22034
	INT	W	0-1	234	115	19	14.1791	93377.7	709288	802666	11.6334
2006	SEG	H	2	36	26	2	7.14286	5485	66909	72394	7.57659
	INT	W	0-1	219	105	17	13.9344	96430	572939	669369	14.4061
2007	SEG	H	2	34	17	6	26.087	17492.3	63745.7	81238	21.5322
	INT	W	0-1	213	134	15	10.0671	51603	667832	719435	7.17271
2008	SEG	H	2	54	34	13	27.6596	29668.3	82629.7	112298	26.4193
	INT	W	0-1	240	137	13	8.66667	60662.5	768117	828780	7.31949
2009	SEG	H	2	37	14	8	36.3636	31148.7	60845.3	91994	33.8595
	INT	W	0-1	208	127	13	9.28571	64430.7	711922	776353	8.29915
2010	SEG	H	3	54	20	5	20	13286.3	81638.7	94925	13.9967
	INT	W	0-1	190	94	5	5.05051	31056	695974	727030	4.27163
2011	SEG	H	3	48	22	6	21.4286	17031.7	72075.3	89107	19.1137
	INT	W	0-1	197	96	7	6.79612	48567.3	666138	714706	6.79543
* There is only a slight chance (<1%) of any hatchery-influence on the BY2003 FNDR broodline
** There is a moderate chance (~20%) of hatchery-influence on the BY2004 INT broodline
