# Supplementary material for: Maintaining a wild phenotype in a conservation hatchery program for Chinook salmon: The effect of managed breeding on early male maturation
Source: PLoS One. 2019 May 15;14(5):e0216168. doi: 10.1371/journal.pone.0216168 (PMC6519831; doi:10.1371/journal.pone.0216168)
Supplement: S2 Table — This data was collected and provided by CESRF staff. Specific growth rate (SGR) was calculated as: [(1nWT2/lnWT1)/(T2-T1)]*100 where WT2 = final weight (g) and WT1 = initial weight (g); time (T) was measured in days. (XLSX) [file pone.0216168.s004.xlsx]

## Sheet: S2 Table
Brood Year	Jun	Jul	Aug	Sept	Oct	Nov	Dec	Jan	Feb	Mar	Sept-Mar ΔWT	Sept-Mar SGR
1997	2.14137	4.20439	7.10439	11.8507	13.6699	16.3585		17.079	17.1318	17.8251	5.97443	0.22679
1998	0.962624	2.3486	5.26122	9.46329	10.6733	12.9471	14.2179	13.0029	15.6802	18.8334	9.37014	0.382341
1999	2.0664	4.83806	9.02166	13.4252	16.4665	17.7073	17.7073	16.7048	19.3062	21.3773	7.95207	0.258441
2000	3.00023	5.04953	9.49168	14.1383	16.0908	16.7787	17.6662	18.2469	19.1106	20.086	5.94769	0.195075
2001	2.28564	4.53572	7.99447	13.9534	15.9646	16.9973	17.6649	18.135	18.5831	20.9286	6.97528	0.225221
2002	2.13064	4.33427	7.49162	12.4744	14.7831	15.3686	15.3677	15.1733	15.3798	18.1552	5.68084	0.20849
2003	2.12279	4.01937	7.45372	12.2341	13.4252	14.4863	15.8593	15.0085	15.3642	17.6705	5.43642	0.204262
2004	1.51457	3.12874	4.77807	8.67848	12.2207	13.0298	13.0122	13.9154	14.3952	16.3775	7.69898	0.352811
2005	2.37904	5.05076	9.07128	11.7853	14.0739	13.3574	14.8146	14.2657		14.8*	3.01467	0.12654
2006	3.25022	5.67017	9.10664	13.5635	14.7592	14.4615	14.4809		15.5504	17.2271	3.66365	0.132836
2007	2.35024	5.17617	8.53492	13.3492	14.8223	14.4752	14.8185	14.548	15.8528	17.4635	4.11426	0.149252
2008	3.58421	6.61477	10.5659	10.4769	14.2476	14.8374	14.4013	14.8588	16.0838	19.1859	8.70895	0.33611
2009	3.2451	6.90003	10.2285	13.9261	15.6969	15.8347	16.8085	16.5873	17.5571	19.4487	5.52263	0.185565
2010	3.35002	6.62128	12.1044	13.3416	14.0518	15.0396	15.1366	15.3166	16.4783	18.729	5.38742	0.188437
2011	3.53578	7.21971	10.7243	13.6708	13.7657	14.4214	14.2815	14.9573	15.937	17.11	3.43923	0.124668
*INT BY2005 data from NOAA sample was included here as an approximation for missing data in order to calculate Sept-Mar SGR.
