# Supplementary material for: Maintaining a wild phenotype in a conservation hatchery program for Chinook salmon: The effect of managed breeding on early male maturation
Source: PLoS One. 2019 May 15;14(5):e0216168. doi: 10.1371/journal.pone.0216168 (PMC6519831; doi:10.1371/journal.pone.0216168)
Supplement: S3 Table — Results for full model with no interaction terms (Model 1) for individual male yearling spring Chinook salmon sampled at Clark Flat acclimation site in brood years 2002–2011. Model 2 also includes the interaction between broodline and brood year (gy). Broodline treatments codded as: SEG = 0; INT = 1 for statistical analysis. These results correspond with Fig 5A. (XLSX) [file pone.0216168.s005.xlsx]

## Sheet: S3 Table
Predictor	β	SE	Odds ratio (eβ)	z	P		Wald test	df	χ2	P
Model 1: logit[p(m)] = β0 + β1w + β2g + β3y
LR χ2(11) = 448.62 , N = 2094, P < 0.0001, pseudo R2 = 0.16, AIC = 2358.7
weight	0.2625	0.0158	1.30018	16.61	< 0.001		brood year	9	81.72	< 0.001
SEG + INT	0.3179	0.1012	1.37424	3.14	0.002
constant	-4.84286	0.365287	0.00788447	-13.26	< 0.001
Model 2: logit[p(m)] = β0 + β1w + β2g +β3y + β4gy
LR χ2(20) = 485.65, N = 2094, P < 0.0001, pseudo R2 = 0.17, AIC = 2339.7
weight	0.263039	0.1598	1.30088	16.46	< 0.001		brood year	9	81.13	< 0.001
SEG + INT	2.08329	0.6567	8.03081	3.17	0.002		interaction	9	34.73	< 0.001
constant	-6.11884	0.6415	0.00220102	-9.54	< 0.001
