# Supplementary material for: Maintaining a wild phenotype in a conservation hatchery program for Chinook salmon: The effect of managed breeding on early male maturation
Source: PLoS One. 2019 May 15;14(5):e0216168. doi: 10.1371/journal.pone.0216168 (PMC6519831; doi:10.1371/journal.pone.0216168)
Supplement: S4 Table — The categorical variable broodline was coded as: SEG = 0; INT or FNDR = 1. Only males were used in these analyses. The models from BYs 2002–2011 were used to predict the PMRN WP50 estimates for each broodline in each brood year that are presented in Figs 5 & 6. (XLSX) [file pone.0216168.s006.xlsx]

## Sheet: S4 Table
	Brood year	Model:						Predictor Variable:
Model Number		N	df	LR χ2	P	Pseudo R2			β	SE	z	P
	logit[p(m)] = β0 + β1w
1	1998	23	1	3.7	0.0545	0.1201		weight	0.21325	0.1227	1.74	0.082
2	1999	167	1	39.2	< 0.0001	0.1743		weight	0.23647	0.044	5.36	< 0.001
3	2000	186	1	51.43	< 0.0001	0.2033		weight	0.253275	0.0443315	5.71	< 0.001
4	2001	56	1	18.49	< 0.0001	0.2495		weight	0.3151	0.094191	3.35	0.001
	logit[p(m)] = β0 + β1w + β2g
5	2002	82	2	26.09	< 0.0001	0.236		weight	0.246	0.0754	3.26	0.001
								SEG + FNDR	2.061	0.657	3.14	0.002
6	2003	104	2	30.81	< 0.0001	0.266		weight	0.464313	0.110276	4.21	< 0.001
								SEG + FNDR	1.29744	0.61427	2.11	0.035
7	2004	117	2	24.3	< 0.0001	0.1664		weight	0.259409	0.0741019	3.5	< 0.001
								SEG + INT	1.4206	0.469608	3.03	0.002
8	2005	257	2	39.59	< 0.0001	0.1406		weight	0.297364	0.0535245	5.56	< 0.001
								SEG + INT	0.371617	0.322434	1.15	0.249
9	2006	251	2	46.73	< 0.0001	0.1348		weight	0.221486	0.0385	5.75	< 0.001
								SEG + INT	-0.470814	0.2786	-1.69	0.091
10	2007	263	2	33.38	< 0.0001	0.1		weight	0.173032	0.0381587	4.53	< 0.001
								SEG + INT	0.670825	0.282761	2.37	0.018
11	2008	269	2	75.07	< 0.0001	0.2247		weight	0.36608	0.051761	7.07	< 0.001
								SEG + INT	0.376887	0.310392	1.21	0.225
12	2009	243	2	61.09	< 0.0001	0.1815		weight	0.307424	0.0468178	6.57	< 0.001
								SEG + INT	-2.88255	0.293429	-0.98	0.326
13	2010	272	2	47.08	< 0.0001	0.1256		weight	0.260034	0.0442	5.88	< 0.001
								SEG + INT	-0.161915	0.27265	-0.59	0.553
14	2011	236	2	40.81	< 0.0001	0.125		weight	0.221844	0.0473438	4.69	< 0.001
								SEG + INT	0.856668	0.284795	3.01	0.003
