# Supplementary material for: Maintaining a wild phenotype in a conservation hatchery program for Chinook salmon: The effect of managed breeding on early male maturation
Source: PLoS One. 2019 May 15;14(5):e0216168. doi: 10.1371/journal.pone.0216168 (PMC6519831; doi:10.1371/journal.pone.0216168)
Supplement: S5 Table — This model was used to predict the reaction norms shown in Fig 10A and PMRN WP50 estimates in Fig 10B for each broodline treatment from the common garden experiment. Broodline treatments were coded as: SEG (2) = 0; SEG (1) = 1; INT (0–1) = 2 for statistical analysis. Only males were used in this analysis. (XLSX) [file pone.0216168.s007.xlsx]

## Sheet: S5 Table
Predictor	β	SE	Odds ratio (eβ)	z	P		Wald test	df	χ2	P
logit[p(m)] = β0 + β1w + β2g
LR χ2(3) = 678.67, N = 2029, P < 0.0001, pseudo R2 = 0.26
weight	0.127123	0.0064755	1.13556	19.63	< 0.001		broodline	2	37.62	< 0.001
SEG (2) + SEG (1)	0.744695	0.140892	2.1058	5.29	< 0.001
SEG (2) + INT (0-1)	0.772269	0.141304	2.16467	5.47	< 0.001
SEG (1) + INT (0-1)	0.0275744	0.135666	1.02796	0.2	0.839
constant	-5.04605	0.283231	0.00643469	-17.82	< 0.001
